# Supplementary material for: Development of Highly Potent, G-Protein Pathway Biased, Selective, and Orally Bioavailable GPR84 Agonists
Source: J Med Chem. 2023 Dec 26;67(1):110–37. doi: 10.1021/acs.jmedchem.3c00951 (PMC10788923; doi:10.1021/acs.jmedchem.3c00951)
Supplement: Supplementary file 2 — jm3c00951_si_002.csv [file jm3c00951_si_002.csv]

Compound Number	Smiles
3	O=C1NC(NCCCCCCCC)=CC(N1)=O
7	CCCCCCSC1=NC(O)=CC(O)=N1
9	O=C1NC(NCCC2=CC=C(Cl)C=C2)=CC(N1)=O
11	ClC(C1=C2C=CC=C1)=CC=C2OCCC3=CC=C[N+]([O-])=C3
12	BrC(C1=C2C=CC=C1)=CC=C2OCCC3=CC=C[N+]([O-])=C3
13	FC(C1=C2C=CC=C1)=CC=C2OCCC3=CC=C[N+]([O-])=C3
14	[O-][N+]1=CC(CCOC2=CC=C(OC)C3=C2C=CC=C3)=CC=C1
15	[O-][N+]1=CC(CCOC2=CC=CC3=C2C=CC=C3)=CC=C1
16	[O-][N+]1=CC(CCOC2=CC=C(Cl)C3=C2CCCC3)=CC=C1
17	[O-][N+]1=CC(CCOC2CCCC3=C2C=CC=C3)=CC=C1
18	[O-][N+]1=CC(CCOC2CCC3=C2C=CC=C3)=CC=C1
19	[O-][N+]1=CC(CCOC2=CC=C(Cl)C=C2)=CC=C1
20	[O-][N+]1=CC(CCOC2=CC=C(Br)C=C2)=CC=C1
21	[O-][N+]1=CC(CCOC2=CC=C(I)C=C2)=CC=C1
22	[O-][N+]1=CC(CCOC2=CC=C(C#N)C=C2)=CC=C1
23	[O-][N+]1=CC(CCOC2=CC=C([N+]([O-])=O)C=C2)=CC=C1
24	[O-][N+]1=CC(CCOC2=CC=C(Cl)C(C)=C2C)=CC=C1
25	[O-][N+]1=CC(CCOC2=CC=CC(Cl)=C2Cl)=CC=C1
26	[O-][N+]1=CC(CCOC2=CC=C(Cl)C=C2I)=CC=C1
27	[O-][N+]1=CC(CCOC2=CC=C(Cl)C=C2C3CCCCC3)=CC=C1
28	[O-][N+]1=CC(CCOC2=CC=C(Cl)C=C2C3=CC=CC=C3)=CC=C1
29	[O-][N+]1=CC(CCOC2=CC=C(Cl)C(Cl)=C2Cl)=CC=C1
30	[O-][N+]1=CC(CCOC2=CC(C)=C(Cl)C(C)=C2)=CC=C1
31	[O-][N+]1=CC(CCOC2=CC(C)=C(C)C(C)=C2)=CC=C1
32	[O-][N+]1=CC(CCOC2=CC=C(Cl)C(I)=C2)=CC=C1
33	[O-][N+]1=CC(CCOC2=CC=C(Cl)C(Br)=C2)=CC=C1
34	[O-][N+]1=CC(CCOC2=CC=C(Cl)C(Cl)=C2)=CC=C1
35	[O-][N+]1=CC(CCOC2=CC=C(Cl)C(F)=C2)=CC=C1
36	[O-][N+]1=CC(CCOC2=CC=C(Cl)C(C3=CC=CC=C3)=C2)=CC=C1
37	[O-][N+]1=CC(CCOC2=CC=C(Cl)C(C)=C2)=CC=C1
38	[O-][N+]1=CC(CCOC2=CC=C(Cl)C([N+]([O-])=O)=C2)=CC=C1
39	[O-][N+]1=CC(CCOC2=CC=C(Cl)C(CC)=C2)=CC=C1
40	[O-][N+]1=CC(CCOC2=CC=C(Cl)C(OC)=C2)=CC=C1
41	[O-][N+]1=CC(CCOC2=CC=C(Cl)C(C3CC3)=C2)=CC=C1
42	[O-][N+]1=CC(CCOC2=CC=C(Cl)C(C(F)(F)F)=C2)=CC=C1
43	[O-][N+]1=CC(CCOC2=CC(C(F)(F)F)=CC(C(F)(F)F)=C2)=CC=C1
44	[O-][N+]1=CC(COC2=CC=C(Cl)C3=C2C=CC=C3)=CC=C1
45	[O-][N+]1=CC(CCCOC2=CC=C(Cl)C3=C2C=CC=C3)=CC=C1
46	[O-][N+]1=CC(CCCC2=CC=CC3=C2C=CC=C3)=CC=C1
47	[O-][N+]1=CC(C(CCC2=CC=CC3=C2C=CC=C3)=O)=CC=C1
48	[O-][N+]1=CC(OCCC2=CC=C(Cl)C=C2)=CC=C1
49	[O-][N+]1=CC(CCCC2=CC=C(Cl)C=C2)=CC=C1
50	[O-][N+]1=CC(C(CCC2=CC=C(Cl)C=C2)=O)=CC=C1
51	[O-][N+]1=CC(CCS(C2=CC=C(Cl)C=C2)(=O)=O)=CC=C1
52	[O-][N+]1=CC(CCC(F)C2=CC=C(Cl)C=C2)=CC=C1
53	[O-][N+]1=CC(CCC(O)C2=CC=C(Cl)C=C2)=CC=C1
54	[O-][N+]1=CC(CCC(C2=CC=C(Cl)C=C2)=O)=CC=C1
55	[O-][N+]1=CC(NCCC2=CC=C(Cl)C=C2)=CC=C1
56	ClC(C1=C2C=CC=C1)=CC=C2OCCC3=CC=CC(OC)=N3
57	ClC(C1=C2C=CC=C1)=CC=C2OCCC3=CC=NC(OC)=C3
58	ClC(C1=C2C=CC=C1)=CC=C2OCCC(N3)=CC=CC3=O
59	ClC(C1=C2C=CC=C1)=CC=C2OCCC3=CC(NC=C3)=O
60	ClC(C=C1)=CC=C1OCCC(N2)=CC=CC2=O
61	[O-][N+]1=CC(CCOC2=CC=C(Cl)C3=C2C=CC=C3)=CC=C1C
62	[O-][N+]1=CC(CCOC2=CC=C(Cl)C3=C2C=CC=C3)=CC=C1CC
63	[O-][N+]1=C(C)C(CCOC2=CC=C(Cl)C3=C2C=CC=C3)=CC=C1C
64	[O-][N+]1=CC(CCCC2=CC=C(Cl)C3=C2C=CC=C3)=CC=C1
65	[O-][N+]1=CC(CCCC2=CC=C(Cl)C3=C2C=CC=C3)=CC(OC)=C1
66	[O-][N+]1=CC(CCCC2=CC=C(Cl)C3=C2C=CC=C3)=CC(O)=C1
67	[O-][N+]1=CC(CCOC2=CC=C(Cl)C3=C2C=CC=C3)=CC(F)=C1
68	[O-][N+]1=CC(CCCC2=CC(C(F)(F)F)=CC(C(F)(F)F)=C2)=CC(O)=C1
69	[O-][N+]1=CC(CCCC2=CC=C(Cl)C(C(F)(F)F)=C2)=CC(O)=C1
